# Supplementary material for: Effects of 1-N-Naphthylphthalamic Acid on Root and Leaf Development of Muscari armeniacum and the Related Metabolic and Physiological Features
Source: Int J Mol Sci. 2025 Jul 3;26(13):6431. doi: 10.3390/ijms26136431 (PMC12249636; doi:10.3390/ijms26136431)
Supplement: Supplementary file 1 [file ijms-26-06431-s001.zip]

Archive with 1 entries (1 files):
- ijms-3699715-supplementary.pdf
